# Supplementary material for: Physical Enrichment Triggers Brain Plasticity and Influences Blood Plasma Circulating miRNA in Rainbow Trout (Oncorhynchus mykiss)
Source: Biology (Basel). 2022 Jul 22;11(8):1093. doi: 10.3390/biology11081093 (PMC9394377; doi:10.3390/biology11081093)
Supplement: Supplementary file 1 [file biology-11-01093-s001.zip]

Archive with 1 entries (1 files):
- biology-1792548-supplementary.pdf
